# Supplementary material for: Effects of water and fertilizer management on soil bacterial communities, enzyme activities, and nutrient availability in greenhouse tomatoes
Source: PLoS One. 2025 Aug 19;20(8):e0328793. doi: 10.1371/journal.pone.0328793 (PMC12364352; doi:10.1371/journal.pone.0328793)
Supplement: S1 Table — (CSV) [file pone.0328793.s001.csv]

Sample_info	ASV_num	Seq_num
I3C4_2	2639	32174
I3C1_3	2689	32174
I1C2_2	2606	32174
I1C3_3	2678	32174
I3C3_3	2425	32174
I1C4_1	2881	32174
I3C2_3	1846	32174
I1C1_3	2900	32174
I2C1_2	2767	32174
I2C4_1	2735	32174
I1C2_1	2598	32174
I3C1_2	2693	32174
I1C1_1	3091	32174
I3C1_1	2705	32174
I3C4_1	2632	32174
I2C1_3	2755	32174
I2C1_1	2772	32174
I1C3_1	2670	32174
I1C3_2	2680	32174
I1C4_3	2864	32174
I2C4_2	2726	32174
I3C3_1	2461	32174
I2C2_2	2417	32174
I3C4_3	2631	32174
ck_3	2660	32174
ck_2	2652	32174
I3C3_2	2477	32174
I2C3_2	2545	32174
ck_1	2662	32174
I2C2_3	2409	32174
I1C4_2	2872	32174
I1C1_2	2891	32174
I3C2_2	2230	32174
I1C2_3	2570	32174
I2C2_1	2418	32174
I3C2_1	2315	32174
I2C3_3	2537	32174
I2C3_1	2567	32174
I2C4_3	2727	32174
