# Supplementary material for: Effects of water and fertilizer management on soil bacterial communities, enzyme activities, and nutrient availability in greenhouse tomatoes
Source: PLoS One. 2025 Aug 19;20(8):e0328793. doi: 10.1371/journal.pone.0328793 (PMC12364352; doi:10.1371/journal.pone.0328793)
Supplement: S2 Table — (XLSX) [file pone.0328793.s002.xlsx]

## Sheet: Alpha多样性指数表 3.15
Sample/Estimators	Sobs	ACE	Chao	Shannon	Simpson	Coverage(%)	Shannoneven	Simpsoneven	Coverage	Pd	Pielou_e
ck_1	2662	2713.78	2674.98	7.22354	0.001318	99.6177	0.915899	0.285023	0.996177	357.839	0.915899
ck_2	2652	2700.65	2665.1	7.16136	0.001755	99.6239	0.908448	0.214842	0.996239	361.582	0.908448
ck_3	2660	2684.54	2663.25	7.2225	0.001399	99.8011	0.915855	0.26873	0.998011	374.52	0.915855
I1C1_1	3091	3247.19	3142.5	7.30427	0.001193	99.0924	0.908916	0.271199	0.990924	426.309	0.908916
I1C1_2	2891	3019.8	2934.88	7.06464	0.002858	99.2074	0.886475	0.12102	0.992074	406.582	0.886475
I1C1_3	2900	3000.41	2930.61	7.27006	0.001211	99.3504	0.911896	0.284728	0.993504	403.342	0.911896
I1C2_1	2598	2682.58	2629.3	7.09258	0.002204	99.4312	0.902077	0.174673	0.994312	352.557	0.902077
I1C2_2	2606	2632.02	2609.63	7.27406	0.001097	99.7949	0.924797	0.349905	0.997949	357.658	0.924797
I1C2_3	2570	2604.25	2576.27	7.19524	0.001324	99.7327	0.916397	0.293805	0.997327	367.835	0.916397
I1C3_1	2670	2753.44	2701.49	7.18929	0.001658	99.4343	0.911209	0.225845	0.994343	366.798	0.911209
I1C3_2	2680	2745.1	2698.35	7.1253	0.001809	99.5338	0.902671	0.206225	0.995338	385.438	0.902671
I1C3_3	2678	2709.83	2683.48	7.21293	0.001383	99.7451	0.91386	0.270058	0.997451	390.464	0.91386
I1C4_1	2881	2971.04	2904.34	7.25284	0.00124	99.4157	0.910486	0.280022	0.994157	407.476	0.910486
I1C4_2	2872	2931.43	2886.93	7.33822	0.001097	99.5618	0.921567	0.317466	0.995618	394.823	0.921567
I1C4_3	2864	2906.56	2872.01	7.27363	0.001618	99.6736	0.913776	0.215851	0.996736	414.521	0.913776
I2C1_1	2772	2828.33	2784.27	7.26849	0.001262	99.5991	0.916891	0.285925	0.995991	392.26	0.916891
I2C1_2	2767	2835.21	2781.6	7.21056	0.001293	99.5462	0.90979	0.27943	0.995462	387.13	0.90979
I2C1_3	2755	2802.46	2764.25	7.22564	0.001324	99.6519	0.912194	0.274067	0.996519	387.922	0.912194
I2C2_1	2418	2443.55	2422.26	7.12041	0.001655	99.7949	0.913963	0.249848	0.997949	320.599	0.913963
I2C2_2	2417	2438.18	2419.48	6.88411	0.004251	99.8322	0.883679	0.097331	0.998322	350.477	0.883679
I2C2_3	2409	2449.76	2416.81	6.79793	0.004257	99.7016	0.872989	0.097507	0.997016	350.641	0.872989
I2C3_1	2567	2591.26	2569.81	6.95674	0.003357	99.8073	0.886153	0.116046	0.998073	377.872	0.886153
I2C3_2	2545	2574.09	2549.48	7.14562	0.001746	99.7731	0.911212	0.225102	0.997731	364.837	0.911212
I2C3_3	2537	2546.46	2537.53	7.10547	0.002208	99.9192	0.906455	0.178502	0.999192	355.475	0.906455
I2C4_1	2735	2813.64	2757.46	7.19395	0.00163	99.4747	0.909029	0.224263	0.994747	375.827	0.909029
I2C4_2	2726	2804.17	2745.12	6.88558	0.007191	99.4809	0.870425	0.051014	0.994809	403.317	0.870425
I2C4_3	2727	2731.59	2727.11	7.23577	0.001261	99.9596	0.914652	0.290889	0.999596	390.891	0.914652
I3C1_1	2705	2728.67	2707.69	7.28027	0.001098	99.8135	0.92122	0.336776	0.998135	401.57	0.92122
I3C1_2	2693	2753.32	2707.14	6.94039	0.004713	99.5649	0.878707	0.078795	0.995649	403.612	0.878707
I3C1_3	2689	2747.59	2702.69	7.15045	0.00173	99.5835	0.905472	0.215016	0.995835	369.653	0.905472
I3C2_1	2315	2336.55	2318.99	7.06599	0.001705	99.8166	0.912074	0.253419	0.998166	312.009	0.912074
I3C2_2	2230	2230	2230	7.08477	0.001446	100	0.918935	0.310055	1	313.043	0.918935
I3C2_3	1846	1885.52	1856.24	5.61461	0.027169	99.7047	0.746546	0.019939	0.997047	289.094	0.746546
I3C3_1	2461	2520.4	2478.22	6.77357	0.006282	99.5711	0.86748	0.064679	0.995711	359.04	0.86748
I3C3_2	2477	2490.23	2478.13	7.17487	0.001308	99.8881	0.918113	0.308619	0.998881	348.851	0.918113
I3C3_3	2425	2440.59	2427.06	7.15442	0.001603	99.8632	0.917987	0.257194	0.998632	319.999	0.917987
I3C4_1	2632	2710.32	2658.15	7.00155	0.004445	99.4623	0.889029	0.085478	0.994623	363.398	0.889029
I3C4_2	2639	2667.24	2642.88	7.20187	0.001431	99.7793	0.914157	0.264865	0.997793	379.326	0.914157
I3C4_3	2631	2684.09	2642.47	7.07038	0.002211	99.6177	0.897812	0.171939	0.996177	373.212	0.897812

## Sheet: 平均值标准差
Sample/Estimators	Sobs	平均值	标准差	ACE	平均值	标准差	Chao	平均值	标准差	Shannon	平均值	标准差	Simpson	平均值	标准差	Shannoneven	平均值	标准差	Simpsoneven	平均值	标准差	Coverage	平均值	标准差	Coverage(%)	平均值	标准差	Pd	平均值	标准差	Pielou_e	平均值	标准差
ck_1	2662	2658	5.2915	2713.78	2699.66	14.6487	2674.98	2667.78	6.30733	7.22354	7.20247	0.0356067	0.001318	0.00149067	0.000232474	0.915899	0.913401	0.00428919	0.285023	0.256198	0.0367304	0.996177	0.996809	0.00104142	99.6177	99.6809	0.104142	357.839	364.647	8.7528	0.915899	0.9134	0.00428918
ck_2	2652			2700.65			2665.1			7.16136			0.001755			0.908448			0.214842			0.996239			99.6239			361.582			0.908448
ck_3	2660			2684.54			2663.25			7.2225			0.001399			0.915855			0.26873			0.998011			99.8011			374.52			0.915855
I1C4_1	2881	2872.33	8.5049	2971.04	2936.34	32.5209	2904.34	2887.76	16.185	7.25284	7.28823	0.0445265	0.00124	0.00131833	0.000269188	0.910486	0.915276	0.00569082	0.280022	0.271113	0.05139	0.994157	0.995504	0.0012933	99.4157	99.5504	0.12933	407.476	405.607	9.98129	0.910486	0.915277	0.00569098
I1C4_2	2872			2931.43			2886.93			7.33822			0.001097			0.921567			0.317466			0.995618			99.5618			394.823			0.921567
I1C4_3	2864			2906.56			2872.01			7.27363			0.001618			0.913776			0.215851			0.996736			99.6736			414.521			0.913776
I1C2_1	2598	2591.33	18.9033	2682.58	2639.62	39.7129	2629.3	2605.07	26.8094	7.09258	7.18729	0.091	0.002204	0.00154167	0.000584719	0.902077	0.914424	0.0114878	0.174673	0.272794	0.0894855	0.994312	0.996529	0.00194529	99.4312	99.6529	0.194529	352.557	359.35	7.77826	0.902077	0.914424	0.0114878
I1C2_2	2606			2632.02			2609.63			7.27406			0.001097			0.924797			0.349905			0.997949			99.7949			357.658			0.924797
I1C2_3	2570			2604.25			2576.27			7.19524			0.001324			0.916397			0.293805			0.997327			99.7327			367.835			0.916397
I1C3_1	2670	2676	5.2915	2753.44	2736.12	23.1484	2701.49	2694.44	9.62166	7.18929	7.17584	0.0453401	0.001658	0.00161667	0.000215987	0.911209	0.909247	0.00584692	0.225845	0.234043	0.0326965	0.994343	0.995711	0.00158716	99.4343	99.5711	0.158716	366.798	380.9	12.4686	0.911209	0.909246	0.0058469
I1C3_2	2680			2745.1			2698.35			7.1253			0.001809			0.902671			0.206225			0.995338			99.5338			385.438			0.902671
I1C3_3	2678			2709.83			2683.48			7.21293			0.001383			0.91386			0.270058			0.997451			99.7451			390.464			0.91386
I1C1_1	3091	2960.67	112.962	3247.19	3089.13	137.222	3142.5	3002.66	121.118	7.30427	7.21299	0.129612	0.001193	0.001754	0.000956134	0.908916	0.902429	0.0138967	0.271199	0.225649	0.0908635	0.990924	0.992167	0.00129253	99.0924	99.2167	0.129253	426.309	412.078	12.4305	0.908916	0.902429	0.0138967
I1C1_2	2891			3019.8			2934.88			7.06464			0.002858			0.886475			0.12102			0.992074			99.2074			406.582			0.886475
I1C1_3	2900			3000.41			2930.61			7.27006			0.001211			0.911896			0.284728			0.993504			99.3504			403.342			0.911896
I2C4_1	2735	2729.33	4.93288	2813.64	2783.13	44.8919	2757.46	2743.23	15.2642	7.19395	7.1051	0.191258	0.00163	0.00336067	0.00332229	0.909029	0.898035	0.024076	0.224263	0.188722	0.123824	0.994747	0.996384	0.00278185	99.4747	99.6384	0.278185	375.827	390.011	13.7663	0.909029	0.898035	0.0240757
I2C4_2	2726			2804.17			2745.12			6.88558			0.007191			0.870425			0.051014			0.994809			99.4809			403.317			0.870425
I2C4_3	2727			2731.59			2727.11			7.23577			0.001261			0.914652			0.290889			0.999596			99.9596			390.891			0.914652
I2C2_1	2418	2414.67	4.93288	2443.55	2443.83	5.79318	2422.26	2419.52	2.72829	7.12041	6.93415	0.166958	0.001655	0.00338767	0.00150054	0.913963	0.89021	0.0212535	0.249848	0.148229	0.088005	0.997949	0.997762	0.000672713	99.7949	99.7762	0.0672713	320.599	340.572	17.2974	0.913963	0.89021	0.0212534
I2C2_2	2417			2438.18			2419.48			6.88411			0.004251			0.883679			0.097331			0.998322			99.8322			350.477			0.883679
I2C2_3	2409			2449.76			2416.81			6.79793			0.004257			0.872989			0.097507			0.997016			99.7016			350.641			0.872989
I2C3_1	2567	2549.67	15.5349	2591.26	2570.6	22.6048	2569.81	2552.27	16.3211	6.95674	7.06928	0.0995055	0.003357	0.002437	0.000829555	0.886153	0.901273	0.0133089	0.116046	0.173217	0.0547198	0.998073	0.998332	0.00076416	99.8073	99.8332	0.076416	377.872	366.062	11.2488	0.886153	0.901273	0.0133088
I2C3_2	2545			2574.09			2549.48			7.14562			0.001746			0.911212			0.225102			0.997731			99.7731			364.837			0.911212
I2C3_3	2537			2546.46			2537.53			7.10547			0.002208			0.906455			0.178502			0.999192			99.9192			355.475			0.906455
I2C1_1	2772	2764.67	8.73689	2828.33	2822	17.2679	2784.27	2776.71	10.8692	7.26849	7.2349	0.0300529	0.001262	0.001293	3.1e-05	0.916891	0.912958	0.00361168	0.285925	0.279807	0.005938	0.995991	0.995991	0.0005285	99.5991	99.5991	0.05285	392.26	389.104	2.76199	0.916891	0.912958	0.00361137
I2C1_2	2767			2835.21			2781.6			7.21056			0.001293			0.90979			0.27943			0.995462			99.5462			387.13			0.90979
I2C1_3	2755			2802.46			2764.25			7.22564			0.001324			0.912194			0.274067			0.996519			99.6519			387.922			0.912194
I3C4_1	2632	2634	4.3589	2710.32	2687.22	21.7058	2658.15	2647.83	8.93563	7.00155	7.09126	0.101784	0.004445	0.00269567	0.00156436	0.889029	0.900333	0.0127522	0.085478	0.174094	0.0897129	0.994623	0.996198	0.0015851	99.4623	99.6198	0.15851	363.398	371.979	8.03505	0.889029	0.900333	0.0127525
I3C4_2	2639			2667.24			2642.88			7.20187			0.001431			0.914157			0.264865			0.997793			99.7793			379.326			0.914157
I3C4_3	2631			2684.09			2642.47			7.07038			0.002211			0.897812			0.171939			0.996177			99.6177			373.212			0.897812
I3C2_1	2315	2130.33	249.881	2336.55	2150.69	235.741	2318.99	2135.08	245.544	7.06599	6.58846	0.843428	0.001705	0.0101067	0.014777	0.912074	0.859185	0.0976085	0.253419	0.194471	0.153779	0.998166	0.998404	0.00149086	99.8166	99.8404	0.149086	312.009	304.715	13.5381	0.912074	0.859185	0.0976084
I3C2_2	2230			2230			2230			7.08477			0.001446			0.918935			0.310055			1			100			313.043			0.918935
I3C2_3	1846			1885.52			1856.24			5.61461			0.027169			0.746546			0.019939			0.997047			99.7047			289.094			0.746546
I3C3_1	2461	2454.33	26.6333	2520.4	2483.74	40.3028	2478.22	2461.14	29.5112	6.77357	7.03428	0.226021	0.006282	0.00306433	0.00279048	0.86748	0.901193	0.0291967	0.064679	0.210164	0.128591	0.995711	0.997741	0.00176272	99.5711	99.7741	0.176272	359.04	342.63	20.2502	0.86748	0.901194	0.0291967
I3C3_2	2477			2490.23			2478.13			7.17487			0.001308			0.918113			0.308619			0.998881			99.8881			348.851			0.918113
I3C3_3	2425			2440.59			2427.06			7.15442			0.001603			0.917987			0.257194			0.998632			99.8632			319.999			0.917987
I3C1_1	2705	2695.67	8.32666	2728.67	2743.19	12.9024	2707.69	2705.84	2.74343	7.28027	7.1237	0.171512	0.001098	0.00251367	0.00193071	0.92122	0.9018	0.0214931	0.336776	0.210196	0.129058	0.998135	0.99654	0.00138473	99.8135	99.654	0.138473	401.57	391.611	19.0443	0.92122	0.9018	0.0214932
I3C1_2	2693			2753.32			2707.14			6.94039			0.004713			0.878707			0.078795			0.995649			99.5649			403.612			0.878707
I3C1_3	2689			2747.59			2702.69			7.15045			0.00173			0.905472			0.215016			0.995835			99.5835			369.653			0.905472

## Sheet: 表格
Irrigation Level	Fertilization supply patterns	ASVs	ACE	Chao1	Shannon	Simpson	Coverage(%)
I1	C1	2961±113 a	3089.13±137.22 a	3002.66±121.12 a	7.21±0.13 bc	0.0018±0.0010 e	99.22±0.13 g
	C2	2591±19 f	2639.62±39.71 e	2605.07±26.81 e	7.19±0.09 bc	0.0015±0.0006 f	99.65±0.19 d
	C3	2676± 5 d	2736.12±23.15 d	2694.44±9.62 d	7.18±0.05 bc	0.0016±0.0002 ef	99.57±0.16 f
	C4	2872± 9 b	2936.34±32.52 b	2887.76±16.18 b	7.29±0.04 a	0.0013±0.0003 g	99.55±0.13 f
I2	C1	2765±9 c	2822.00±17.27 c	2776.71±10.87 c	7.23±0.03 b	0.0013±0.0001 g	99.60±0.05 e
	C2	2415± 5 g	2443.83±5.79 g	2419.52±2.73 g	6.93±0.17 d	0.0034±0.0015 b	99.78±0.07 c
	C3	2550±16 f	2570.61±22.60 f	2552.27±16.32 f	7.07±0.10 d	0.0024±0.0008 d	99.83±0.08 b
	C4	2729± 5 cd	2783.13±44.89 d	2743.23±15.26 cd	7.11±0.19 c	0.0034±0.0033 b	99.64±0.28 d
I3	C1	2696± 8 d	2743.19± 12.90 d	2705.84±2.74 d	7.12±0.17 c	0.0025±0.0019 d	99.65±0.14 d
	C2	2130±25 h	2150.69±235.74 h	2135.08±245.54 h	6.59±0.84 e	0.0101±0.0148 a	99.84±0.15 a
	C3	2454±27 g	2483.74±40.30 g	2461.14±29.51 g	7.03±0.23 de	0.0031±0.0028 cd	99.77±0.18 c
	C4	2634±4 e	2687.22±21.71 de	2647.83±8.94 de	7.09±0.10 d	0.0027±0.0016 c	99.62±0.16 e
	CK	2658±5 d	2699.66±14.65 de	2667.78±6.31 de	7.20±0.04 bc	0.0015±0.0002 f	99.68±0.10 cd
Irrigation		***	***	***	*	ns	**
Fertilization		***	***	***	ns	ns	**
Irrigation× Fertilization		ns	ns	ns	ns	ns	ns
	2807.33	2961	2884.77	3089.13	2828.4	3002.66	7.18667	7.21	0.0018±0.0010 e	99.49	99.22
	2378.67	2591	2411.38	2639.62	2386.56	2605.07	6.89333	7.19	0.0015±0.0006 f	99.7567	99.65
	2560	2676	2596.82	2736.12	2569.28	2694.44	7.09333	7.18	0.0016±0.0002 ef	99.7233	99.57
	2745	2872	2802.23	2936.34	2759.61	2887.76	7.16333	7.29	0.0013±0.0003 g	99.6033	99.55
		2765		2822		2776.71		7.23	0.0013±0.0001 g		99.6
		2415		2443.83		2419.52		6.9	0.0034±0.0015 b		99.78
		2550		2570.61		2552.27		7.07	0.0024±0.0008 d		99.83
		2729		2783.13		2743.23		7.11	0.0034±0.0033 b		99.64
		2696		2743.19		2705.84		7.12	0.0025±0.0019 d		99.65
		2130		2150.69		2135.08		6.59	0.0101±0.0148 a		99.84
		2454		2483.74		2461.14		7.03	0.0031±0.0028 cd		99.77
		2634		2687.22		2647.83		7.09	0.0027±0.0016 c		99.62
		2658		2699.66		2667.78		7.2	0.0015±0.0002 f		99.68
